# Supplementary material for: Successful outcomes for patients with drug-resistant tuberculosis despite civil unrest and COVID-19 in Haiti
Source: PLOS Glob Public Health. 2023 Sep 12;3(9):e0002356. doi: 10.1371/journal.pgph.0002356 (PMC10497149; doi:10.1371/journal.pgph.0002356)
Supplement: S1 Data — *This is the dataset upon which the data presented in this manuscript is based. Variables: Patient_ID: unique anonymous identifier for each patient; Tx initiation year: The time frame during which the patient received treatment; Age_cat: age at time of TB diagnosis, grouped into 10-year groups; Sex: self-reported sex of the patient; HIV: HIV serostatus at time of diagnosis; Education: highest educational level obtained by the patient (self-reported), grouped into a binary variable; Income: self-reported daily income of the patient, grouped into a binary variable; Outcome: TB treatment outcome based on World Health Organization definitions; preXDR: detailing whether a patient had resistance to a second-line injectable agent or fluoroquinolone, with 0 = no, 1 = yes; Tx Cohort: the describes the treatment cohort the patient was in for the study’s primary analysis; regimen with high dose INH, a regimen with BDQ, or a regimen containing neither. (XLSX) [file pgph.0002356.s001.xlsx]

## Sheet: mdrtb_submit
Patient_ID	tx initiation year	Age_cat	Sex	HIV	Education_binary	Income_binary	Outcome	preXDR	Tx Cohort
1	2010-2011	18-29	M	Neg	Secondary or above	Income <1 USD	Cure	0	Non-BDQ or high-dose INH
2	2010-2011	18-29	M	Neg	Secondary or above	Income <1 USD	LTFU	0	Non-BDQ or high-dose INH
3	2012-2013	18-29	F	Neg	Secondary or above	Income <1 USD	Cure	0	High-dose INH
4	2012-2013	18-29	M	Neg	Primary or below	Income <1 USD	Cure	0	High-dose INH
5	2012-2013	18-29	M	Neg	Secondary or above	Income <1 USD	LTFU	0	High-dose INH
6	2014-2015	18-29	F	Neg	Primary or below	Income <1 USD	Cure	0	High-dose INH
7	2014-2015	18-29	M	Neg	Primary or below	Income <1 USD	Cure	0	Non-BDQ or high-dose INH
8	2014-2015	18-29	M	Neg	Primary or below	Income <1 USD	Cure	0	Non-BDQ or high-dose INH
9	2014-2015	18-29	M	Neg	Secondary or above	Income <1 USD	Cure	0	Non-BDQ or high-dose INH
10	2016-2017	18-29	M	Neg	Secondary or above	Income <1 USD	Cure	0	BDQ
11	2016-2017	18-29	M	Neg	Secondary or above	Income <1 USD	Cure	0	Non-BDQ or high-dose INH
12	2020	18-29	M	Neg	Secondary or above	Income <1 USD	Cure	0	BDQ
13	2010-2011	18-29	M	Neg	Secondary or above	Income <1 USD	Cure	0	Non-BDQ or high-dose INH
14	2012-2013	18-29	M	Neg	Secondary or above	Income <1 USD	Cure	0	High-dose INH
15	2012-2013	18-29	F	Neg	Secondary or above	Income <1 USD	Cure	0	High-dose INH
16	2014-2015	18-29	F	Neg	Primary or below	Income <1 USD	Cure	0	Non-BDQ or high-dose INH
17	2014-2015	18-29	F	Neg	Secondary or above	Income <1 USD	Cure	0	Non-BDQ or high-dose INH
18	2014-2015	18-29	M	Neg	Secondary or above	Income <1 USD	Cure	0	Non-BDQ or high-dose INH
19	2016-2017	18-29	M	Neg	Secondary or above	Income <1 USD	Cure	0	Non-BDQ or high-dose INH
20	2018-2019	18-29	F	Neg	Primary or below	Income <1 USD	Cure	0	Non-BDQ or high-dose INH
21	2018-2019	18-29	F	Neg	Secondary or above	Income <1 USD	Cure	0	BDQ
22	2020	18-29	F	Neg	Secondary or above	Income <1 USD	Cure	0	BDQ
23	2012-2013	18-29	M	Neg	Primary or below	Income <1 USD	Cure	0	High-dose INH
24	2012-2013	18-29	F	Neg	Secondary or above	Income <1 USD	Cure	0	High-dose INH
25	2012-2013	18-29	M	Neg	Primary or below	Income <1 USD	Cure	0	High-dose INH
26	2014-2015	18-29	M	Neg	Secondary or above	Income <1 USD	Cure	0	Non-BDQ or high-dose INH
27	2014-2015	18-29	F	Neg	Primary or below	Income <1 USD	Cure	0	Non-BDQ or high-dose INH
28	2016-2017	18-29	M	Pos	Primary or below	Income <1 USD	Death	0	BDQ
29	2016-2017	18-29	F	Pos	Primary or below	Income <1 USD	Cure	0	Non-BDQ or high-dose INH
30	2016-2017	18-29	F	Neg	Secondary or above	Income <1 USD	Cure	0	Non-BDQ or high-dose INH
31	2016-2017	18-29	M	Neg	Secondary or above	Income <1 USD	Cure	0	Non-BDQ or high-dose INH
32	2016-2017	18-29	F	Neg	Secondary or above	Income <1 USD	LTFU	0	Non-BDQ or high-dose INH
33	2018-2019	18-29	F	Neg	Primary or below	Income <1 USD	Cure	0	Non-BDQ or high-dose INH
34	2018-2019	18-29	F	Neg	Secondary or above	Income <1 USD	Cure	0	BDQ
35	2010-2011	18-29	F	Pos	Primary or below	Income <1 USD	Death	0	Non-BDQ or high-dose INH
36	2012-2013	18-29	F	Neg	Secondary or above	Income <1 USD	Cure	0	High-dose INH
37	2012-2013	18-29	F	Neg	Secondary or above	Income <1 USD	Death	0	High-dose INH
38	2012-2013	18-29	F	Neg	Secondary or above	Income <1 USD	LTFU	0	High-dose INH
39	2012-2013	18-29	F	Neg	Secondary or above	Income <1 USD	Cure	0	High-dose INH
40	2012-2013	18-29	F	Neg	Secondary or above	Income <1 USD	Cure	0	High-dose INH
41	2018-2019	18-29	M	Neg	Secondary or above	Income <1 USD	Cure	0	Non-BDQ or high-dose INH
42	2018-2019	18-29	F	Neg	Secondary or above	Income <1 USD	Cure	0	Non-BDQ or high-dose INH
43	2018-2019	18-29	M	Neg	Secondary or above	Income <1 USD	Death	0	Non-BDQ or high-dose INH
44	2018-2019	18-29	M	Neg	Secondary or above	Income <1 USD	Cure	0	BDQ
45	2020	18-29	F	Neg	Secondary or above	Income <1 USD	Cure	0	BDQ
46	2020	18-29	F	Neg	Secondary or above	Income <1 USD	LTFU	0	BDQ
47	2010-2011	18-29	M	Neg	Secondary or above	Income <1 USD	Cure	0	Non-BDQ or high-dose INH
48	2010-2011	18-29	F	Neg	Secondary or above	Income <1 USD	Cure	0	Non-BDQ or high-dose INH
49	2010-2011	18-29	F	Neg	Secondary or above	Income <1 USD	Cure	0	High-dose INH
50	2010-2011	18-29	F	Neg	Secondary or above	Income <1 USD	Cure	0	Non-BDQ or high-dose INH
51	2012-2013	18-29	M	Neg	Secondary or above	Income <1 USD	Cure	0	High-dose INH
52	2012-2013	18-29	F	Neg	Primary or below	Income <1 USD	Cure	0	High-dose INH
53	2012-2013	18-29	F	Neg	Secondary or above	Income <1 USD	Cure	0	High-dose INH
54	2012-2013	18-29	F	Pos	Primary or below	Income <1 USD	Cure	0	Non-BDQ or high-dose INH
55	2012-2013	18-29	F	Neg	Primary or below	Income <1 USD	Cure	0	High-dose INH
56	2012-2013	18-29	F	Neg	Primary or below	Income <1 USD	Death	0	High-dose INH
57	2014-2015	18-29	F	Neg	Primary or below	Income <1 USD	Cure	0	High-dose INH
58	2014-2015	18-29	F	Neg	Secondary or above	Income <1 USD	Cure	0	High-dose INH
59	2014-2015	18-29	M	Neg	Secondary or above	Income <1 USD	Cure	0	High-dose INH
60	2014-2015	18-29	M	Neg	Secondary or above	Income <1 USD	LTFU	0	High-dose INH
61	2014-2015	18-29	F	Neg	Secondary or above	Income <1 USD	Cure	0	Non-BDQ or high-dose INH
62	2014-2015	18-29	F	Neg	Secondary or above	Income <1 USD	Cure	1	Non-BDQ or high-dose INH
63	2016-2017	18-29	F	Neg	Primary or below	Income <1 USD	Death	0	BDQ
64	2016-2017	18-29	F	Neg	Secondary or above	Income <1 USD	Cure	0	Non-BDQ or high-dose INH
65	2016-2017	18-29	F	Neg	Secondary or above	Income <1 USD	Cure	0	Non-BDQ or high-dose INH
66	2016-2017	18-29	M	Neg	Secondary or above	Income <1 USD	Cure	0	Non-BDQ or high-dose INH
67	2016-2017	18-29	F	Neg	Secondary or above	Income <1 USD	Cure	0	Non-BDQ or high-dose INH
68	2018-2019	18-29	M	Neg	Secondary or above	Income <1 USD	Cure	0	Non-BDQ or high-dose INH
69	2018-2019	18-29	F	Neg	Secondary or above	Income <1 USD	Cure	0	BDQ
70	2018-2019	18-29	F	Neg	Secondary or above	Income <1 USD	Cure	0	BDQ
71	2018-2019	18-29	M	Neg	Secondary or above	Income <1 USD	Cure	0	Non-BDQ or high-dose INH
72	2010-2011	18-29	M	Pos	Primary or below	Income <1 USD	Cure	0	Non-BDQ or high-dose INH
73	2010-2011	18-29	F	Pos	Primary or below	Income <1 USD	Death	0	Non-BDQ or high-dose INH
74	2012-2013	18-29	F	Neg	Primary or below	Income <1 USD	Cure	0	High-dose INH
75	2012-2013	18-29	M	Neg	Secondary or above	Income <1 USD	Cure	0	High-dose INH
76	2012-2013	18-29	M	Neg	Primary or below	Income <1 USD	Cure	0	High-dose INH
77	2012-2013	18-29	F	Neg	Secondary or above	Income <1 USD	Cure	0	High-dose INH
78	2012-2013	18-29	M	Pos	Secondary or above	Income <1 USD	Cure	0	Non-BDQ or high-dose INH
79	2014-2015	18-29	M	Neg	Primary or below	Income <1 USD	Cure	0	High-dose INH
80	2014-2015	18-29	M	Neg	Secondary or above	Income <1 USD	Cure	0	High-dose INH
81	2014-2015	18-29	M	Pos	Primary or below	Income <1 USD	Cure	0	Non-BDQ or high-dose INH
82	2014-2015	18-29	M	Neg	Secondary or above	Income <1 USD	Cure	0	Non-BDQ or high-dose INH
83	2014-2015	18-29	F	Neg	Primary or below	Income <1 USD	Cure	0	Non-BDQ or high-dose INH
84	2016-2017	18-29	F	Pos	Secondary or above	Income <1 USD	Cure	0	BDQ
85	2016-2017	18-29	M	Neg	Secondary or above	Income <1 USD	Cure	0	Non-BDQ or high-dose INH
86	2016-2017	18-29	M	Neg	Primary or below	Income <1 USD	Cure	0	Non-BDQ or high-dose INH
87	2016-2017	18-29	M	Neg	Secondary or above	Income <1 USD	LTFU	0	Non-BDQ or high-dose INH
88	2016-2017	18-29	M	Neg	Secondary or above	Income <1 USD	Cure	0	Non-BDQ or high-dose INH
89	2016-2017	18-29	M	Neg	Secondary or above	Income <1 USD	Cure	0	Non-BDQ or high-dose INH
90	2018-2019	18-29	F	Pos	Primary or below	Income <1 USD	LTFU	0	Non-BDQ or high-dose INH
91	2018-2019	18-29	F	Neg			LTFU	0	BDQ
92	2020	18-29	M	Neg	Secondary or above	Income <1 USD	Cure	0	BDQ
93	2020	18-29	F	Pos	Primary or below	Income <1 USD	Cure	0	BDQ
94	2010-2011	18-29	M	Neg	Secondary or above	Income <1 USD	Cure	0	Non-BDQ or high-dose INH
95	2010-2011	18-29	F	Neg	Secondary or above	Income <1 USD	Cure	0	Non-BDQ or high-dose INH
96	2010-2011	18-29	F	Pos	Secondary or above	Income <1 USD	Cure	0	Non-BDQ or high-dose INH
97	2010-2011	18-29	M	Neg	Secondary or above	Income <1 USD	LTFU	1	Non-BDQ or high-dose INH
98	2012-2013	18-29	M	Neg	Secondary or above	Income <1 USD	Cure	0	High-dose INH
99	2012-2013	18-29	M	Neg	Secondary or above	Income <1 USD	Cure	0	High-dose INH
100	2014-2015	18-29	M	Pos	Primary or below	Income <1 USD	Cure	0	Non-BDQ or high-dose INH
101	2016-2017	18-29	M	Neg	Secondary or above	Income <1 USD	Cure	0	Non-BDQ or high-dose INH
102	2016-2017	18-29	F	Pos	Primary or below	Income <1 USD	LTFU	0	Non-BDQ or high-dose INH
103	2016-2017	18-29	F	Pos	Primary or below	Income <1 USD	LTFU	0	Non-BDQ or high-dose INH
104	2016-2017	18-29	M	Neg	Secondary or above	Income <1 USD	Cure	0	Non-BDQ or high-dose INH
105	2018-2019	18-29	M	Neg	Secondary or above	Income <1 USD	Cure	1	BDQ
106	2018-2019	18-29	F	Neg	Secondary or above	Income <1 USD	Cure	0	BDQ
107	2018-2019	18-29	F	Neg	Secondary or above	Income <1 USD	Cure	0	BDQ
108	2018-2019	18-29	F	Neg	Secondary or above	Income <1 USD	Cure	0	BDQ
109	2010-2011	18-29	M	Neg	Primary or below	Income <1 USD	Death	0	Non-BDQ or high-dose INH
110	2012-2013	18-29	F	Neg	Secondary or above	Income <1 USD	Cure	0	High-dose INH
111	2014-2015	18-29	F	Pos	Primary or below	Income <1 USD	Cure	0	Non-BDQ or high-dose INH
112	2014-2015	18-29	M	Neg	Secondary or above	Income <1 USD	Cure	0	Non-BDQ or high-dose INH
113	2014-2015	18-29	F	Pos	Secondary or above	Income <1 USD	Death	0	Non-BDQ or high-dose INH
114	2014-2015	18-29	F	Neg	Secondary or above	Income <1 USD	Death	0	Non-BDQ or high-dose INH
115	2014-2015	18-29	F	Pos	Primary or below	Income <1 USD	LTFU	0	Non-BDQ or high-dose INH
116	2014-2015	18-29	F	Neg	Secondary or above	Income <1 USD	Death	0	Non-BDQ or high-dose INH
117	2016-2017	18-29	F	Neg	Secondary or above	Income <1 USD	Cure	0	Non-BDQ or high-dose INH
118	2016-2017	18-29	M	Neg	Secondary or above	Income <1 USD	Death	0	Non-BDQ or high-dose INH
119	2016-2017	18-29	M	Neg	Secondary or above	Income <1 USD	LTFU	0	Non-BDQ or high-dose INH
120	2016-2017	18-29	M	Neg	Secondary or above	Income <1 USD	Cure	0	BDQ
121	2016-2017	18-29	M	Neg	Secondary or above	Income <1 USD	Cure	0	Non-BDQ or high-dose INH
122	2016-2017	18-29	M	Pos	Secondary or above	Income <1 USD	LTFU	0	Non-BDQ or high-dose INH
123	2018-2019	18-29	F	Neg	Primary or below	Income <1 USD	LTFU	0	BDQ
124	2018-2019	18-29	F	Neg	Primary or below	Income <1 USD	Cure	0	Non-BDQ or high-dose INH
125	2018-2019	18-29	F	Neg	Secondary or above	Income <1 USD	Cure	0	BDQ
126	2020	18-29	F	Pos	Primary or below	Income <1 USD	Cure	0	BDQ
127	2020	18-29	M	Neg	Secondary or above	Income <1 USD	Cure	1	BDQ
128	2020	18-29	M	Neg	Secondary or above	Income <1 USD	LTFU	0	BDQ
129	2010-2011	18-29	M	Neg	Secondary or above	Income <1 USD	LTFU	0	Non-BDQ or high-dose INH
130	2010-2011	18-29	F	Neg	Secondary or above	Income <1 USD	Cure	0	High-dose INH
131	2010-2011	18-29	F	Neg	Secondary or above	Income <1 USD	Cure	0	Non-BDQ or high-dose INH
132	2010-2011	18-29	M	Pos	Secondary or above	Income <1 USD	Cure	0	Non-BDQ or high-dose INH
133	2010-2011	18-29	F	Pos	Primary or below	Income <1 USD	Death	0	Non-BDQ or high-dose INH
134	2012-2013	18-29	M	Neg	Secondary or above	Income <1 USD	Cure	0	High-dose INH
135	2012-2013	18-29	F	Neg	Primary or below	Income <1 USD	Cure	0	High-dose INH
136	2012-2013	18-29	F	Neg	Secondary or above	Income <1 USD	Cure	0	High-dose INH
137	2012-2013	18-29	F	Neg	Secondary or above	Income >1 USD	Cure	0	High-dose INH
138	2014-2015	18-29	M	Pos	Primary or below	Income <1 USD	Cure	1	Non-BDQ or high-dose INH
139	2014-2015	18-29	M	Neg	Primary or below	Income <1 USD	Cure	0	Non-BDQ or high-dose INH
140	2014-2015	18-29	M	Neg	Secondary or above	Income <1 USD	Cure	0	Non-BDQ or high-dose INH
141	2014-2015	18-29	M	Neg	Primary or below	Income <1 USD	Cure	0	Non-BDQ or high-dose INH
142	2014-2015	18-29	F	Pos	Primary or below	Income >1 USD	LTFU	0	Non-BDQ or high-dose INH
143	2016-2017	18-29	M	Neg	Secondary or above	Income <1 USD	Cure	0	Non-BDQ or high-dose INH
144	2016-2017	18-29	M	Neg	Secondary or above	Income <1 USD	Cure	0	Non-BDQ or high-dose INH
145	2016-2017	18-29	M	Neg	Secondary or above	Income <1 USD	LTFU	1	Non-BDQ or high-dose INH
146	2016-2017	18-29	F	Neg	Secondary or above	Income <1 USD	LTFU	0	Non-BDQ or high-dose INH
147	2016-2017	18-29	F	Neg	Primary or below	Income <1 USD	Cure	0	Non-BDQ or high-dose INH
148	2016-2017	18-29	F	Neg	Primary or below	Income <1 USD	Cure	0	Non-BDQ or high-dose INH
149	2016-2017	18-29	F	Pos	Primary or below	Income <1 USD	LTFU	0	Non-BDQ or high-dose INH
150	2018-2019	18-29	F	Neg	Secondary or above	Income <1 USD	LTFU	0	Non-BDQ or high-dose INH
151	2018-2019	18-29	M	Neg			LTFU	0	Non-BDQ or high-dose INH
152	2018-2019	18-29	F	Pos	Secondary or above	Income <1 USD	Cure	0	BDQ
153	2018-2019	18-29	M	Neg	Primary or below	Income <1 USD	Cure	0	BDQ
154	2020	18-29	M	Neg	Secondary or above	Income <1 USD	LTFU	0	BDQ
155	2010-2011	18-29	M	Neg	Secondary or above	Income <1 USD	Cure	0	High-dose INH
156	2012-2013	18-29	F	Neg	Secondary or above	Income <1 USD	Cure	0	High-dose INH
157	2012-2013	18-29	F	Neg	Secondary or above	Income <1 USD	Cure	0	High-dose INH
158	2012-2013	18-29	F	Neg	Secondary or above	Income <1 USD	Cure	0	High-dose INH
159	2014-2015	18-29	M	Neg	Secondary or above	Income <1 USD	Cure	0	High-dose INH
160	2014-2015	18-29	F	Neg			Cure	0	High-dose INH
161	2014-2015	18-29	F	Pos	Primary or below	Income <1 USD	Cure	0	Non-BDQ or high-dose INH
162	2016-2017	18-29	M	Neg	Secondary or above	Income <1 USD	Cure	0	Non-BDQ or high-dose INH
163	2016-2017	18-29	F	Pos	Secondary or above	Income <1 USD	Cure	0	BDQ
164	2016-2017	18-29	F	Neg	Primary or below	Income <1 USD	Cure	0	Non-BDQ or high-dose INH
165	2018-2019	18-29	M	Neg	Secondary or above	Income <1 USD	Cure	0	BDQ
166	2018-2019	18-29	F	Neg	Secondary or above	Income <1 USD	Cure	0	BDQ
167	2018-2019	18-29	F	Neg	Secondary or above	Income <1 USD	Cure	0	Non-BDQ or high-dose INH
168	2018-2019	18-29	M	Neg	Secondary or above	Income <1 USD	Cure	0	BDQ
169	2018-2019	18-29	F	Neg	Primary or below	Income <1 USD	Cure	0	BDQ
170	2010-2011	18-29	M	Neg	Secondary or above	Income <1 USD	Cure	0	Non-BDQ or high-dose INH
171	2010-2011	18-29	F	Neg	Secondary or above	Income <1 USD	Cure	0	Non-BDQ or high-dose INH
172	2010-2011	18-29	F	Pos	Secondary or above	Income <1 USD	Death	0	Non-BDQ or high-dose INH
173	2012-2013	18-29	F	Neg	Primary or below	Income <1 USD	Cure	0	High-dose INH
174	2012-2013	18-29	M	Neg	Primary or below	Income >1 USD	Cure	0	High-dose INH
175	2012-2013	18-29	M	Neg	Secondary or above	Income <1 USD	Death	0	High-dose INH
176	2014-2015	18-29	F	Neg	Primary or below	Income <1 USD	Cure	0	Non-BDQ or high-dose INH
177	2014-2015	18-29	F	Neg	Secondary or above	Income >1 USD	Cure	0	Non-BDQ or high-dose INH
178	2014-2015	18-29	M	Neg	Primary or below	Income <1 USD	Cure	0	Non-BDQ or high-dose INH
179	2014-2015	18-29	M	Neg	Secondary or above	Income <1 USD	LTFU	0	Non-BDQ or high-dose INH
180	2014-2015	18-29	M	Neg	Secondary or above	Income <1 USD	LTFU	0	Non-BDQ or high-dose INH
181	2016-2017	18-29	M	Neg	Secondary or above	Income <1 USD	Cure	0	BDQ
182	2016-2017	18-29	M	Neg	Secondary or above	Income <1 USD	Cure	0	Non-BDQ or high-dose INH
183	2016-2017	18-29	M	Neg	Secondary or above	Income <1 USD	Cure	0	Non-BDQ or high-dose INH
184	2016-2017	18-29	M	Neg	Secondary or above	Income <1 USD	Cure	0	Non-BDQ or high-dose INH
185	2018-2019	18-29	M	Neg	Secondary or above	Income <1 USD	Cure	0	BDQ
186	2018-2019	18-29	F	Neg	Primary or below	Income <1 USD	Cure	0	Non-BDQ or high-dose INH
187	2018-2019	18-29	M	Neg	Secondary or above	Income <1 USD	Cure	0	BDQ
188	2018-2019	18-29	F	Neg	Primary or below	Income <1 USD	Cure	0	BDQ
189	2018-2019	18-29	M	Neg	Secondary or above	Income <1 USD	Cure	0	BDQ
190	2020	18-29	M	Neg			Death	0	BDQ
191	2010-2011	18-29	F	Neg	Secondary or above	Income <1 USD	Cure	0	Non-BDQ or high-dose INH
192	2010-2011	18-29	F	Pos	Secondary or above	Income <1 USD	Cure	0	Non-BDQ or high-dose INH
193	2010-2011	18-29	F	Neg	Primary or below	Income <1 USD	Cure	0	Non-BDQ or high-dose INH
194	2010-2011	18-29	M	Neg	Secondary or above	Income <1 USD	Cure	0	Non-BDQ or high-dose INH
195	2012-2013	18-29	F	Neg	Secondary or above	Income <1 USD	Cure	0	High-dose INH
196	2012-2013	18-29	M	Neg	Primary or below	Income <1 USD	Cure	0	High-dose INH
197	2014-2015	18-29	M	Neg	Primary or below	Income <1 USD	Cure	0	High-dose INH
198	2014-2015	18-29	F	Neg	Secondary or above	Income <1 USD	Cure	0	Non-BDQ or high-dose INH
199	2014-2015	18-29	M	Neg	Primary or below	Income <1 USD	Death	0	Non-BDQ or high-dose INH
200	2014-2015	18-29	M	Neg	Secondary or above	Income <1 USD	LTFU	0	Non-BDQ or high-dose INH
201	2016-2017	18-29	M	Neg	Secondary or above	Income <1 USD	Cure	0	Non-BDQ or high-dose INH
202	2018-2019	18-29	M	Pos	Secondary or above	Income <1 USD	Cure	0	BDQ
203	2010-2011	30-39	F	Neg	Secondary or above	Income <1 USD	Cure	0	Non-BDQ or high-dose INH
204	2010-2011	30-39	F	Neg	Secondary or above	Income >1 USD	Cure	0	High-dose INH
205	2010-2011	30-39	M	Pos	Secondary or above	Income <1 USD	Failure	0	Non-BDQ or high-dose INH
206	2012-2013	30-39	F	Pos	Secondary or above	Income <1 USD	Death	0	Non-BDQ or high-dose INH
207	2012-2013	30-39	F	Pos	Primary or below	Income <1 USD	Failure	0	Non-BDQ or high-dose INH
208	2012-2013	30-39	M	Neg	Primary or below	Income <1 USD	Cure	0	High-dose INH
209	2014-2015	30-39	M	Neg	Primary or below	Income <1 USD	Cure	0	Non-BDQ or high-dose INH
210	2014-2015	30-39	F	Pos	Secondary or above	Income <1 USD	Death	1	Non-BDQ or high-dose INH
211	2016-2017	30-39	F	Pos	Primary or below	Income <1 USD	Cure	0	BDQ
212	2016-2017	30-39	F	Neg	Secondary or above	Income <1 USD	Cure	0	Non-BDQ or high-dose INH
213	2016-2017	30-39	M	Neg	Secondary or above	Income <1 USD	Cure	0	Non-BDQ or high-dose INH
214	2018-2019	30-39	M	Pos	Secondary or above	Income <1 USD	Cure	0	Non-BDQ or high-dose INH
215	2020	30-39	M	Neg	Secondary or above	Income <1 USD	Cure	0	BDQ
216	2020	30-39	M	Neg	Secondary or above	Income <1 USD	Cure	0	BDQ
217	2010-2011	30-39	M	Neg	Secondary or above	Income <1 USD	Cure	0	Non-BDQ or high-dose INH
218	2010-2011	30-39	F	Pos	Primary or below	Income <1 USD	Cure	0	Non-BDQ or high-dose INH
219	2012-2013	30-39	F	Neg	Secondary or above	Income <1 USD	Cure	0	High-dose INH
220	2014-2015	30-39	M	Neg	Primary or below	Income <1 USD	Cure	0	High-dose INH
221	2014-2015	30-39	F	Neg	Primary or below	Income <1 USD	Cure	0	Non-BDQ or high-dose INH
222	2016-2017	30-39	F	Pos	Secondary or above	Income <1 USD	Cure	0	Non-BDQ or high-dose INH
223	2016-2017	30-39	F	Pos	Primary or below	Income <1 USD	Cure	0	Non-BDQ or high-dose INH
224	2018-2019	30-39	M	Neg	Secondary or above	Income <1 USD	Cure	0	BDQ
225	2018-2019	30-39	F	Neg	Secondary or above	Income <1 USD	Cure	0	Non-BDQ or high-dose INH
226	2018-2019	30-39	M	Neg	Primary or below	Income <1 USD	Cure	0	BDQ
227	2020	30-39	F	Neg	Secondary or above	Income <1 USD	Cure	0	BDQ
228	2020	30-39	F	Neg	Secondary or above	Income <1 USD	Death	0	BDQ
229	2010-2011	30-39	M	Neg	Secondary or above	Income <1 USD	Cure	0	High-dose INH
230	2010-2011	30-39	F	Neg	Primary or below	Income <1 USD	Cure	0	Non-BDQ or high-dose INH
231	2010-2011	30-39	M	Pos	Secondary or above	Income <1 USD	Cure	0	Non-BDQ or high-dose INH
232	2012-2013	30-39	F	Pos	Primary or below	Income <1 USD	Cure	0	Non-BDQ or high-dose INH
233	2012-2013	30-39	M	Neg	Secondary or above	Income <1 USD	Cure	0	High-dose INH
234	2014-2015	30-39	F	Neg	Primary or below	Income <1 USD	Cure	0	High-dose INH
235	2014-2015	30-39	F	Pos	Primary or below	Income <1 USD	Cure	0	Non-BDQ or high-dose INH
236	2014-2015	30-39	M	Neg	Secondary or above	Income <1 USD	Cure	0	Non-BDQ or high-dose INH
237	2014-2015	30-39	F	Neg	Secondary or above	Income <1 USD	Cure	0	Non-BDQ or high-dose INH
238	2014-2015	30-39	M	Pos	Primary or below	Income <1 USD	LTFU	0	Non-BDQ or high-dose INH
239	2016-2017	30-39	M	Neg	Secondary or above	Income <1 USD	Cure	0	Non-BDQ or high-dose INH
240	2016-2017	30-39	M	Neg	Secondary or above	Income <1 USD	Cure	0	Non-BDQ or high-dose INH
241	2016-2017	30-39	M	Pos	Secondary or above	Income <1 USD	Cure	0	Non-BDQ or high-dose INH
242	2018-2019	30-39	M	Neg	Secondary or above	Income <1 USD	Cure	0	Non-BDQ or high-dose INH
243	2018-2019	30-39	M	Neg	Primary or below	Income <1 USD	Cure	0	Non-BDQ or high-dose INH
244	2018-2019	30-39	F	Neg	Secondary or above	Income <1 USD	Cure	0	BDQ
245	2010-2011	30-39	F	Neg	Secondary or above	Income <1 USD	Cure	0	High-dose INH
246	2012-2013	30-39	M	Neg	Secondary or above	Income <1 USD	Cure	0	High-dose INH
247	2012-2013	30-39	M	Neg	Primary or below	Income <1 USD	LTFU	0	High-dose INH
248	2012-2013	30-39	F	Pos	Primary or below	Income <1 USD	Cure	0	Non-BDQ or high-dose INH
249	2012-2013	30-39	M	Pos	Secondary or above	Income <1 USD	Cure	0	Non-BDQ or high-dose INH
250	2016-2017	30-39	F	Neg	Primary or below	Income <1 USD	LTFU	0	Non-BDQ or high-dose INH
251	2016-2017	30-39	F	Pos	Primary or below	Income <1 USD	Cure	0	Non-BDQ or high-dose INH
252	2016-2017	30-39	M	Neg	Secondary or above	Income <1 USD	Cure	0	Non-BDQ or high-dose INH
253	2018-2019	30-39	F	Neg	Secondary or above	Income <1 USD	Cure	0	Non-BDQ or high-dose INH
254	2018-2019	30-39	M	Pos	Primary or below	Income <1 USD	Cure	0	BDQ
255	2020	30-39	F	Neg	Secondary or above	Income <1 USD	Cure	0	BDQ
256	2010-2011	30-39	M	Neg	Secondary or above	Income <1 USD	Cure	1	High-dose INH
257	2010-2011	30-39	F	Neg	Primary or below	Income <1 USD	Cure	0	Non-BDQ or high-dose INH
258	2010-2011	30-39	F	Neg	Secondary or above	Income <1 USD	Death	0	Non-BDQ or high-dose INH
259	2012-2013	30-39	M	Neg	Primary or below	Income <1 USD	Cure	0	High-dose INH
260	2012-2013	30-39	M	Neg	Primary or below	Income <1 USD	Cure	0	High-dose INH
261	2014-2015	30-39	M	Neg	Secondary or above	Income >1 USD	Cure	0	High-dose INH
262	2014-2015	30-39	F	Neg	Secondary or above	Income <1 USD	Cure	0	Non-BDQ or high-dose INH
263	2014-2015	30-39	M	Neg	Secondary or above	Income >1 USD	Cure	0	Non-BDQ or high-dose INH
264	2016-2017	30-39	M	Neg	Primary or below	Income <1 USD	Cure	0	Non-BDQ or high-dose INH
265	2018-2019	30-39	M	Neg	Secondary or above	Income <1 USD	Cure	0	Non-BDQ or high-dose INH
266	2018-2019	30-39	F	Pos	Secondary or above	Income <1 USD	Death	0	Non-BDQ or high-dose INH
267	2018-2019	30-39	F	Neg	Secondary or above	Income <1 USD	Cure	0	BDQ
268	2020	30-39	M	Pos	Secondary or above	Income <1 USD	Cure	0	BDQ
269	2010-2011	30-39	M	Neg	Secondary or above	Income >1 USD	Cure	0	Non-BDQ or high-dose INH
270	2012-2013	30-39	F	Neg	Primary or below	Income <1 USD	Cure	0	High-dose INH
271	2012-2013	30-39	M	Neg	Primary or below	Income <1 USD	Cure	0	High-dose INH
272	2014-2015	30-39	F	Neg	Secondary or above	Income <1 USD	Cure	0	High-dose INH
273	2016-2017	30-39	M	Neg	Primary or below	Income <1 USD	Cure	0	Non-BDQ or high-dose INH
274	2016-2017	30-39	F	Neg	Secondary or above	Income <1 USD	Cure	0	BDQ
275	2016-2017	30-39	M	Neg	Secondary or above	Income <1 USD	Cure	0	Non-BDQ or high-dose INH
276	2018-2019	30-39	M	Pos	Secondary or above	Income >1 USD	Cure	0	BDQ
277	2018-2019	30-39	M	Neg	Primary or below	Income <1 USD	Cure	0	BDQ
278	2010-2011	30-39	F	Neg	Secondary or above	Income <1 USD	Cure	0	Non-BDQ or high-dose INH
279	2010-2011	30-39	F	Neg	Primary or below	Income <1 USD	Cure	0	Non-BDQ or high-dose INH
280	2012-2013	30-39	F	Neg	Secondary or above	Income <1 USD	Cure	0	High-dose INH
281	2012-2013	30-39	M	Neg	Secondary or above	Income <1 USD	Death	0	High-dose INH
282	2012-2013	30-39	M	Pos	Primary or below	Income <1 USD	Cure	0	Non-BDQ or high-dose INH
283	2014-2015	30-39	F	Neg	Secondary or above	Income <1 USD	Cure	0	High-dose INH
284	2014-2015	30-39	M	Neg	Secondary or above	Income <1 USD	Death	1	High-dose INH
285	2014-2015	30-39	M	Pos	Secondary or above	Income <1 USD	Cure	0	Non-BDQ or high-dose INH
286	2014-2015	30-39	M	Neg	Secondary or above	Income <1 USD	Cure	0	BDQ
287	2016-2017	30-39	F	Pos	Primary or below	Income <1 USD	Death	0	BDQ
288	2016-2017	30-39	M	Pos	Primary or below	Income <1 USD	Cure	0	Non-BDQ or high-dose INH
289	2018-2019	30-39	M	Neg	Primary or below	Income >1 USD	Cure	0	Non-BDQ or high-dose INH
290	2020	30-39	F	Pos	Primary or below	Income <1 USD	Cure	0	BDQ
291	2020	30-39	M	Neg	Secondary or above	Income <1 USD	Cure	0	BDQ
292	2020	30-39	F	Pos	Secondary or above	Income <1 USD	LTFU	0	BDQ
293	2012-2013	30-39	M	Neg	Primary or below	Income <1 USD	Cure	0	High-dose INH
294	2012-2013	30-39	F	Neg	Secondary or above	Income <1 USD	Death	0	High-dose INH
295	2014-2015	30-39	F	Pos	Primary or below	Income <1 USD	Death	0	BDQ
296	2016-2017	30-39	F	Neg	Secondary or above	Income <1 USD	Cure	0	Non-BDQ or high-dose INH
297	2016-2017	30-39	F	Neg	Primary or below	Income <1 USD	Cure	0	Non-BDQ or high-dose INH
298	2016-2017	30-39	M	Pos	Secondary or above	Income <1 USD	Cure	0	Non-BDQ or high-dose INH
299	2016-2017	30-39	M	Pos	Primary or below	Income <1 USD	Cure	0	Non-BDQ or high-dose INH
300	2018-2019	30-39	M	Pos	Primary or below	Income <1 USD	Cure	0	BDQ
301	2018-2019	30-39	M	Neg	Primary or below	Income <1 USD	Cure	0	BDQ
302	2018-2019	30-39	F	Neg	Secondary or above	Income <1 USD	Cure	0	BDQ
303	2018-2019	30-39	F	Neg			Cure	0	BDQ
304	2012-2013	30-39	F	Neg	Primary or below	Income <1 USD	Cure	0	High-dose INH
305	2012-2013	30-39	F	Pos	Secondary or above	Income <1 USD	Cure	0	Non-BDQ or high-dose INH
306	2014-2015	30-39	M	Neg	Secondary or above	Income >1 USD	Cure	0	High-dose INH
307	2014-2015	30-39	F	Pos	Secondary or above	Income <1 USD	Cure	0	Non-BDQ or high-dose INH
308	2016-2017	30-39	M	Neg	Secondary or above	Income <1 USD	Cure	0	Non-BDQ or high-dose INH
309	2016-2017	30-39	M	Pos	Primary or below	Income <1 USD	Cure	0	Non-BDQ or high-dose INH
310	2016-2017	30-39	M	Neg	Secondary or above	Income <1 USD	Cure	0	Non-BDQ or high-dose INH
311	2018-2019	30-39	M	Neg	Secondary or above	Income <1 USD	Cure	0	Non-BDQ or high-dose INH
312	2018-2019	30-39	M	Pos	Secondary or above	Income <1 USD	Cure	0	Non-BDQ or high-dose INH
313	2018-2019	30-39	F	Pos	Secondary or above	Income <1 USD	Cure	0	Non-BDQ or high-dose INH
314	2020	30-39	M	Neg	Secondary or above	Income <1 USD	Cure	0	BDQ
315	2012-2013	30-39	F	Neg	Secondary or above	Income <1 USD	Cure	0	High-dose INH
316	2012-2013	30-39	M	Pos	Primary or below	Income <1 USD	Death	0	Non-BDQ or high-dose INH
317	2014-2015	30-39	M	Neg	Secondary or above	Income <1 USD	Cure	0	High-dose INH
318	2014-2015	30-39	M	Neg	Primary or below	Income <1 USD	Cure	0	High-dose INH
319	2014-2015	30-39	F	Neg	Secondary or above	Income <1 USD	Cure	0	Non-BDQ or high-dose INH
320	2016-2017	30-39	F	Pos	Primary or below	Income <1 USD	Cure	0	Non-BDQ or high-dose INH
321	2010-2011	40-49	M	Neg	Primary or below	Income <1 USD	Cure	0	Non-BDQ or high-dose INH
322	2012-2013	40-49	F	Neg	Secondary or above	Income <1 USD	Cure	0	High-dose INH
323	2012-2013	40-49	M	Pos	Secondary or above	Income >1 USD	Death	0	Non-BDQ or high-dose INH
324	2012-2013	40-49	F	Neg	Primary or below	Income <1 USD	Cure	0	High-dose INH
325	2014-2015	40-49	F	Neg	Secondary or above	Income <1 USD	Cure	0	Non-BDQ or high-dose INH
326	2014-2015	40-49	F	Neg	Secondary or above	Income <1 USD	Cure	0	Non-BDQ or high-dose INH
327	2014-2015	40-49	F	Pos	Primary or below	Income <1 USD	Cure	0	Non-BDQ or high-dose INH
328	2014-2015	40-49	F	Neg	Secondary or above	Income <1 USD	Cure	0	Non-BDQ or high-dose INH
329	2014-2015	40-49	M	Neg	Primary or below	Income <1 USD	Cure	0	Non-BDQ or high-dose INH
330	2014-2015	40-49	F	Pos	Primary or below	Income <1 USD	Cure	0	Non-BDQ or high-dose INH
331	2014-2015	40-49	F	Neg	Primary or below	Income <1 USD	Cure	0	Non-BDQ or high-dose INH
332	2014-2015	40-49	M	Neg	Secondary or above	Income <1 USD	LTFU	0	Non-BDQ or high-dose INH
333	2018-2019	40-49	M	Neg	Secondary or above	Income <1 USD	Cure	0	BDQ
334	2018-2019	40-49	M	Neg	Secondary or above	Income <1 USD	Cure	0	Non-BDQ or high-dose INH
335	2018-2019	40-49	F	Neg	Primary or below	Income <1 USD	Cure	0	Non-BDQ or high-dose INH
336	2018-2019	40-49	F	Neg	Secondary or above	Income >1 USD	Cure	0	Non-BDQ or high-dose INH
337	2018-2019	40-49	F	Neg	Secondary or above	Income <1 USD	Cure	0	Non-BDQ or high-dose INH
338	2018-2019	40-49	M	Neg	Secondary or above	Income <1 USD	Cure	0	Non-BDQ or high-dose INH
339	2020	40-49	M	Neg	Primary or below	Income <1 USD	Cure	0	BDQ
340	2010-2011	40-49	M	Neg	Secondary or above	Income <1 USD	Cure	0	Non-BDQ or high-dose INH
341	2012-2013	40-49	M	Neg	Primary or below	Income <1 USD	Cure	0	High-dose INH
342	2014-2015	40-49	M	Neg	Secondary or above	Income <1 USD	Cure	1	Non-BDQ or high-dose INH
343	2016-2017	40-49	F	Neg	Primary or below	Income <1 USD	Cure	0	Non-BDQ or high-dose INH
344	2016-2017	40-49	M	Neg	Primary or below	Income <1 USD	Cure	0	Non-BDQ or high-dose INH
345	2016-2017	40-49	F	Neg			Cure	0	Non-BDQ or high-dose INH
346	2018-2019	40-49	F	Neg	Secondary or above	Income <1 USD	Cure	0	Non-BDQ or high-dose INH
347	2012-2013	40-49	M	Neg	Primary or below	Income <1 USD	Cure	0	High-dose INH
348	2012-2013	40-49	F	Pos	Primary or below	Income <1 USD	Cure	0	Non-BDQ or high-dose INH
349	2016-2017	40-49	M	Pos	Primary or below	Income <1 USD	Cure	0	Non-BDQ or high-dose INH
350	2016-2017	40-49	F	Pos	Primary or below	Income <1 USD	Cure	0	Non-BDQ or high-dose INH
351	2018-2019	40-49	M	Pos	Primary or below	Income <1 USD	Cure	0	Non-BDQ or high-dose INH
352	2020	40-49	F	Pos	Secondary or above	Income <1 USD	Cure	0	BDQ
353	2010-2011	40-49	M	Neg	Secondary or above	Income <1 USD	Cure	0	High-dose INH
354	2016-2017	40-49	M	Neg	Primary or below	Income >1 USD	Cure	0	Non-BDQ or high-dose INH
355	2016-2017	40-49	F	Pos	Primary or below	Income <1 USD	Cure	0	Non-BDQ or high-dose INH
356	2016-2017	40-49	F	Neg	Primary or below	Income <1 USD	Cure	0	Non-BDQ or high-dose INH
357	2018-2019	40-49	F	Neg	Primary or below	Income <1 USD	Cure	0	BDQ
358	2018-2019	40-49	F	Neg			Cure	0	Non-BDQ or high-dose INH
359	2020	40-49	M	Neg	Primary or below	Income <1 USD	Cure	0	BDQ
360	2012-2013	40-49	M	Neg	Primary or below	Income <1 USD	Cure	0	High-dose INH
361	2012-2013	40-49	M	Pos	Primary or below	Income <1 USD	Cure	0	Non-BDQ or high-dose INH
362	2014-2015	40-49	F	Neg	Primary or below	Income <1 USD	Cure	0	High-dose INH
363	2014-2015	40-49	F	Neg	Secondary or above	Income <1 USD	Cure	0	Non-BDQ or high-dose INH
364	2016-2017	40-49	M	Neg	Secondary or above	Income <1 USD	Cure	0	Non-BDQ or high-dose INH
365	2018-2019	40-49	F	Pos	Primary or below	Income <1 USD	Cure	0	Non-BDQ or high-dose INH
366	2010-2011	40-49	F	Pos	Primary or below	Income <1 USD	Cure	0	Non-BDQ or high-dose INH
367	2014-2015	40-49	M	Pos	Secondary or above	Income <1 USD	Cure	0	Non-BDQ or high-dose INH
368	2014-2015	40-49	M	Pos	Secondary or above	Income <1 USD	Death	1	Non-BDQ or high-dose INH
369	2014-2015	40-49	M	Pos	Secondary or above	Income <1 USD	Death	0	Non-BDQ or high-dose INH
370	2016-2017	40-49	M	Neg	Primary or below	Income <1 USD	Cure	0	Non-BDQ or high-dose INH
371	2016-2017	40-49	F	Pos	Primary or below	Income <1 USD	Cure	0	BDQ
372	2016-2017	40-49	F	Neg	Secondary or above	Income <1 USD	Cure	0	BDQ
373	2018-2019	40-49	M	Neg	Secondary or above	Income <1 USD	Cure	0	Non-BDQ or high-dose INH
374	2018-2019	40-49	F	Neg	Secondary or above	Income <1 USD	Cure	0	Non-BDQ or high-dose INH
375	2014-2015	40-49	F	Neg	Primary or below	Income <1 USD	Cure	0	High-dose INH
376	2014-2015	40-49	M	Neg	Secondary or above	Income >1 USD	Cure	0	High-dose INH
377	2016-2017	40-49	M	Neg	Secondary or above	Income >1 USD	Cure	0	Non-BDQ or high-dose INH
378	2020	40-49	M	Neg	Secondary or above	Income >1 USD	Cure	0	BDQ
379	2010-2011	40-49	F	Neg	Primary or below	Income <1 USD	Cure	0	Non-BDQ or high-dose INH
380	2014-2015	40-49	M	Pos	Primary or below	Income <1 USD	Cure	0	BDQ
381	2014-2015	40-49	M	Neg	Secondary or above	Income <1 USD	Cure	0	Non-BDQ or high-dose INH
382	2018-2019	40-49	F	Neg	Secondary or above	Income <1 USD	Cure	0	BDQ
383	2012-2013	40-49	F	Neg	Secondary or above	Income <1 USD	Cure	0	High-dose INH
384	2012-2013	40-49	M	Neg	Secondary or above	Income <1 USD	Cure	0	High-dose INH
385	2012-2013	40-49	M	Pos	Primary or below	Income <1 USD	Cure	0	Non-BDQ or high-dose INH
386	2018-2019	40-49	M	Neg	Primary or below	Income <1 USD	Cure	0	Non-BDQ or high-dose INH
387	2018-2019	40-49	M	Neg	Primary or below	Income <1 USD	Cure	0	BDQ
388	2018-2019	40-49	F	Pos	Primary or below	Income <1 USD	Cure	0	BDQ
389	2020	40-49	M	Neg	Secondary or above	Income <1 USD	Death	0	BDQ
390	2012-2013	40-49	M	Neg	Primary or below	Income <1 USD	Cure	0	High-dose INH
391	2014-2015	40-49	F	Neg	Primary or below	Income <1 USD	Cure	0	High-dose INH
392	2014-2015	40-49	F	Neg	Primary or below	Income <1 USD	Cure	0	Non-BDQ or high-dose INH
393	2018-2019	40-49	F	Pos	Secondary or above	Income <1 USD	LTFU	0	Non-BDQ or high-dose INH
394	2020	40-49	F	Neg	Primary or below	Income <1 USD	Cure	0	BDQ
395	2012-2013	>=50	M	Neg	Primary or below	Income <1 USD	Cure	0	High-dose INH
396	2014-2015	>=50	M	Neg	Primary or below	Income <1 USD	Cure	0	High-dose INH
397	2014-2015	>=50	M	Neg	Primary or below	Income <1 USD	Cure	0	Non-BDQ or high-dose INH
398	2016-2017	>=50	F	Neg	Primary or below	Income <1 USD	Cure	0	Non-BDQ or high-dose INH
399	2016-2017	>=50	M	Neg	Secondary or above	Income <1 USD	Death	0	BDQ
400	2016-2017	>=50	F	Pos	Primary or below	Income <1 USD	Cure	0	Non-BDQ or high-dose INH
401	2016-2017	>=50	M	Neg	Secondary or above	Income <1 USD	Cure	0	Non-BDQ or high-dose INH
402	2018-2019	>=50	F	Neg	Primary or below	Income <1 USD	Cure	0	BDQ
403	2010-2011	>=50	M	Neg	Secondary or above	Income <1 USD	Cure	0	Non-BDQ or high-dose INH
404	2012-2013	>=50	M	Neg	Primary or below	Income <1 USD	Cure	0	High-dose INH
405	2014-2015	>=50	M	Neg	Primary or below	Income <1 USD	Cure	0	High-dose INH
406	2014-2015	>=50	F	Pos	Primary or below	Income <1 USD	Cure	0	Non-BDQ or high-dose INH
407	2018-2019	>=50	M	Neg	Secondary or above	Income <1 USD	Cure	0	BDQ
408	2020	>=50	F	Neg	Primary or below	Income <1 USD	Cure	0	BDQ
409	2012-2013	>=50	M	Neg	Secondary or above	Income <1 USD	Cure	0	High-dose INH
410	2014-2015	>=50	M	Neg	Primary or below	Income <1 USD	Cure	0	Non-BDQ or high-dose INH
411	2018-2019	>=50	M	Neg	Primary or below	Income <1 USD	Cure	0	BDQ
412	2020	>=50	F	Neg	Secondary or above	Income <1 USD	Cure	0	BDQ
413	2020	>=50	F	Neg	Primary or below	Income <1 USD	Cure	0	BDQ
414	2012-2013	>=50	F	Neg	Secondary or above	Income <1 USD	Cure	0	High-dose INH
415	2014-2015	>=50	M	Neg	Primary or below	Income <1 USD	Death	0	High-dose INH
416	2016-2017	>=50	F	Neg	Secondary or above	Income <1 USD	LTFU	0	Non-BDQ or high-dose INH
417	2014-2015	>=50	M	Pos	Primary or below	Income <1 USD	Death	0	Non-BDQ or high-dose INH
418	2016-2017	>=50	F	Pos	Primary or below	Income <1 USD	Death	0	Non-BDQ or high-dose INH
419	2020	>=50	F	Pos	Primary or below	Income <1 USD	Cure	0	BDQ
420	2020	>=50	M	Neg	Secondary or above	Income <1 USD	Cure	0	BDQ
421	2016-2017	>=50	M	Pos	Primary or below	Income <1 USD	Cure	0	Non-BDQ or high-dose INH
422	2016-2017	>=50	M	Neg	Secondary or above	Income <1 USD	Death	0	Non-BDQ or high-dose INH
423	2010-2011	>=50	F	Neg	Primary or below	Income <1 USD	Cure	0	Non-BDQ or high-dose INH
424	2010-2011	>=50	M	Pos	Primary or below	Income >1 USD	LTFU	0	Non-BDQ or high-dose INH
425	2012-2013	>=50	F	Neg	Primary or below	Income <1 USD	Cure	0	High-dose INH
426	2014-2015	>=50	M	Neg	Primary or below	Income <1 USD	Cure	0	Non-BDQ or high-dose INH
427	2018-2019	>=50	F	Neg	Secondary or above	Income <1 USD	Cure	0	BDQ
428	2010-2011	>=50	F	Neg	Primary or below	Income <1 USD	Death	0	Non-BDQ or high-dose INH
429	2014-2015	>=50	F	Neg	Primary or below	Income <1 USD	Death	0	Non-BDQ or high-dose INH
430	2014-2015	>=50	F	Neg	Primary or below	Income <1 USD	Death	0	Non-BDQ or high-dose INH
431	2016-2017	>=50	M	Neg			Cure	1	Non-BDQ or high-dose INH
432	2018-2019	>=50	F	Neg	Primary or below	Income <1 USD	Cure	0	Non-BDQ or high-dose INH
433	2018-2019	>=50	M	Neg	Primary or below	Income <1 USD	Cure	0	Non-BDQ or high-dose INH
434	2020	>=50	M	Neg	Primary or below	Income <1 USD	Cure	0	BDQ
435	2016-2017	>=50	M	Pos	Primary or below	Income >1 USD	Cure	0	Non-BDQ or high-dose INH
436	2018-2019	>=50	F	Neg	Primary or below	Income <1 USD	Cure	0	BDQ
437	2020	>=50	M	Neg	Primary or below	Income <1 USD	LTFU	0	BDQ
438	2010-2011	>=50	M	Neg	Primary or below	Income <1 USD	LTFU	0	Non-BDQ or high-dose INH
439	2018-2019	>=50	F	Neg	Primary or below	Income <1 USD	Cure	0	BDQ
440	2016-2017	>=50	M	Pos	Primary or below	Income <1 USD	Cure	0	BDQ
441	2018-2019	>=50	M	Neg	Primary or below	Income <1 USD	Cure	0	BDQ
442	2014-2015	>=50	F	Neg	Primary or below	Income <1 USD	Cure	0	Non-BDQ or high-dose INH
443	2016-2017	>=50	F	Neg	Primary or below	Income <1 USD	Death	0	Non-BDQ or high-dose INH
444	2016-2017	>=50	M	Neg	Primary or below	Income <1 USD	Cure	0	Non-BDQ or high-dose INH
445	2018-2019	>=50	M	Neg	Primary or below	Income <1 USD	Death	0	Non-BDQ or high-dose INH
446	2016-2017	>=50	F	Neg	Primary or below	Income <1 USD	Cure	0	Non-BDQ or high-dose INH
447	2016-2017	>=50	F	Pos	Primary or below	Income <1 USD	Cure	0	BDQ
448	2016-2017	>=50	M	Neg	Primary or below	Income <1 USD	LTFU	0	Non-BDQ or high-dose INH
449	2020	>=50	M	Neg	Secondary or above	Income <1 USD	Cure	0	BDQ
450	2020	>=50	M	Pos	Primary or below	Income <1 USD	Cure	0	BDQ
451	2014-2015	>=50	M	Neg	Primary or below	Income <1 USD	LTFU	0	Non-BDQ or high-dose INH
452	2016-2017	>=50	M	Neg	Primary or below	Income <1 USD	Cure	0	Non-BDQ or high-dose INH
453	2016-2017	>=50	F	Neg	Primary or below	Income <1 USD	Cure	0	Non-BDQ or high-dose INH
